# Supplementary material for: Development and In Vivo Evaluation of a Novel Vitamin D3 Oral Spray Delivery System
Source: Pharmaceutics. 2023 Dec 24;16(1):25. doi: 10.3390/pharmaceutics16010025 (PMC10819964; doi:10.3390/pharmaceutics16010025)
Supplement: Supplementary file 1 [file pharmaceutics-16-00025-s001.zip]

Archive with 3 entries (3 files):
- 1.avi
- 2.avi
- 3.avi
